# Supplementary material for: Paralysis efficiency (PD50) scales linearly with lethality (LD50) in spider venoms
Source: Toxicon X. 2026 Apr 17;30:100256. doi: 10.1016/j.toxcx.2026.100256 (PMC13138031; doi:10.1016/j.toxcx.2026.100256)
Supplement: Multimedia component 2 [file mmc2.csv]

species	taxa	animal	species_matched	prey_species	prey_model_mass_g	model_class	Cohort_N	LD50	LD50_min	LD50_max	PD50	PD50_min	PD50_max	LD50_PD50_diff	unit	extraction_method	injection_method	ref	twelve_yn
Agelenopsis_aperta	Agelenidae	Agelenidae_Agelenopsis_aperta	Agelenidae_Agelenopsis_aperta	Manduca_sexta	0.05	Insecta	69	2.8	2.3	3.4	3.1	2.5	4	-0.3	ul_g	electrical_stimulation	thorax_cephalothorax	Quistad, G.B., Dennis, P.A. and Skinner, W.S., 1992. Insecticidal activity of spider (Araneae), centipede (Chilopoda), scorpion (Scorpionida), and snake (Serpentes) venoms. Journal of economic entomology, 85(1), pp.33-39.	no
Agelenopsis_aperta	Agelenidae	Agelenidae_Agelenopsis_aperta		Diabrotica_undecimpunctata_undecimpunctata	0.013	Insecta	57	2.8	2	4	4.2	3.2	5.5	-1.4	ul_g	electrical_stimulation	thorax_cephalothorax	Quistad, G.B., Dennis, P.A. and Skinner, W.S., 1992. Insecticidal activity of spider (Araneae), centipede (Chilopoda), scorpion (Scorpionida), and snake (Serpentes) venoms. Journal of economic entomology, 85(1), pp.33-39.	no
Amaurobius_similis	Amaurobiidae	Amaurobiidae_Amaurobius_similis	Amaurobiidae_Amaurobius_similis	Eratigena_atrica	0.263	Arachnida	15	445.3	444.8	445.8	10.07	9.81	10.33	435.23	ug_g	electrical_stimulation	thorax_cephalothorax	Rayner, S., Vitkauskaite, A., Healy, K., Lyons, K., McSharry, L., Leonard, D., Dunbar, J.P. and Dugon, M.M., 2022. Worldwide web: high venom potency and ability to optimize venom usage make the globally invasive noble false widow spider Steatoda nobilis (thorell, 1875)(Theridiidae) highly competitive against native European spiders sharing the same habitats. Toxins, 14(9), p.587.	no
Amaurobius_similis	Amaurobiidae	Amaurobiidae_Amaurobius_similis		Acheta_domesticus	0.3	Insecta	20	9.04	6.69	11.39	1.92	1.31	2.53	7.12	ug_g	electrical_stimulation	thorax_cephalothorax	Lyons, K., Leonard, D., McSharry, L., Martindale, M., Collier, B., Vitkauskaite, A., Dunbar, J.P., Dugon, M.M. and Healy, K., 2026. Paralysis Efficiency (ED50) Scales Linearly with Lethality (LD50) in Spider Venoms. bioRxiv, pp.2026-03.	yes
Amaurobius_similis	Amaurobiidae	Amaurobiidae_Amaurobius_similis		Porcellio_scaber	0.09	Crustacea	20	33.49	15.82	51.16	10.2	3.34	17.06	23.29	ug_g	electrical_stimulation	thorax_cephalothorax	Lyons, K., Leonard, D., McSharry, L., Martindale, M., Collier, B., Vitkauskaite, A., Dunbar, J.P., Dugon, M.M. and Healy, K., 2026. Paralysis Efficiency (ED50) Scales Linearly with Lethality (LD50) in Spider Venoms. bioRxiv, pp.2026-03.	yes
Aphonopelma_chalcodes	Theraphosidae	Theraphosidae_Aphonopelma_vorhiesi	Theraphosidae_Aphonopelma_vorhiesi	Manduca_sexta	0.05	Insecta	55	0.63	0.42	0.94	0.59	0.45	0.79	0.04	ul_g	electrical_stimulation	thorax_cephalothorax	Quistad, G.B., Dennis, P.A. and Skinner, W.S., 1992. Insecticidal activity of spider (Araneae), centipede (Chilopoda), scorpion (Scorpionida), and snake (Serpentes) venoms. Journal of economic entomology, 85(1), pp.33-39.	no
Atrax_robustus	Atracidae	Atracidae_Atrax_robustus	Atracidae_Atrax_robustus	Blatta_orientalis	0.35	Insecta	15	0.137	0.137	0.137	0.0043	0.0043	0.0043	0.1327	ul_g	electrical_stimulation	thorax_cephalothorax	Nentwig, Wolfgang., Friedel, Thomas. and Manhart, Christof., 1992. Comparative investigations on the effect of the venoms of 18 spider species onto the cockroach Blatta orientalis (Blattodea). Zool. Jb. Physiol, 96(2), pp.279-290.	no
Atrax_robustus	Atracidae	Atracidae_Atrax_robustus		Blatta_orientalis	0.35	Insecta	15	0.4	0.4	0.4	0.0026	0.0026	0.0026	0.3974	ul_g	electrical_stimulation	thorax_cephalothorax	Nentwig, Wolfgang., Friedel, Thomas. and Manhart, Christof., 1992. Comparative investigations on the effect of the venoms of 18 spider species onto the cockroach Blatta orientalis (Blattodea). Zool. Jb. Physiol, 96(2), pp.279-290.	no
Avicularia_avicularia	Theraphosidae	Theraphosidae_Avicularia_avicularia		Blatta_orientalis	0.35	Insecta	15	0.1857	0.1857	0.1857	0.001	0.001	0.001	0.1847	ul_g	electrical_stimulation	thorax_cephalothorax	Nentwig, Wolfgang., Friedel, Thomas. and Manhart, Christof., 1992. Comparative investigations on the effect of the venoms of 18 spider species onto the cockroach Blatta orientalis (Blattodea). Zool. Jb. Physiol, 96(2), pp.279-290.	no
Calilena_sp.	Agelenidae	Agelenidae_Calilena_sp.		Manduca_sexta	0.05	Insecta	66	0.64	0.58	0.77	1.3	0.96	1.7	-0.66	ul_g	electrical_stimulation	thorax_cephalothorax	Quistad, G.B., Dennis, P.A. and Skinner, W.S., 1992. Insecticidal activity of spider (Araneae), centipede (Chilopoda), scorpion (Scorpionida), and snake (Serpentes) venoms. Journal of economic entomology, 85(1), pp.33-39.	no
Cheiracanthium_mildei	Eutichuridae	Eutichuridae_Cheiracanthium_mildei		Manduca_sexta	0.05	Insecta	44	0.15	0.1	0.22	0.08	0.06	0.11	0.07	ul_g	venom_gland_extraction	thorax_cephalothorax	Quistad, G.B., Dennis, P.A. and Skinner, W.S., 1992. Insecticidal activity of spider (Araneae), centipede (Chilopoda), scorpion (Scorpionida), and snake (Serpentes) venoms. Journal of economic entomology, 85(1), pp.33-39.	no
Cupiennius_coccineus	Trechaleidae	Trechaleidae_Cupiennius_coccineus		Acheta_domesticus	0.3	Insecta	20	10.52	3.81	17.23	4.8	3.56	6.04	5.72	ug_g	electrical_stimulation	thorax_cephalothorax	Lyons, K., Leonard, D., McSharry, L., Martindale, M., Collier, B., Vitkauskaite, A., Dunbar, J.P., Dugon, M.M. and Healy, K., 2026. Paralysis Efficiency (ED50) Scales Linearly with Lethality (LD50) in Spider Venoms. bioRxiv, pp.2026-03.	yes
Cupiennius_coccineus	Trechaleidae	Trechaleidae_Cupiennius_coccineus		Porcellio_scaber	0.09	Crustacea	20	26.38	15.52	37.24	25.66	5.47	45.85	0.72	ug_g	electrical_stimulation	thorax_cephalothorax	Lyons, K., Leonard, D., McSharry, L., Martindale, M., Collier, B., Vitkauskaite, A., Dunbar, J.P., Dugon, M.M. and Healy, K., 2026. Paralysis Efficiency (ED50) Scales Linearly with Lethality (LD50) in Spider Venoms. bioRxiv, pp.2026-03.	yes
Cupiennius_salei	Trechaleidae	Trechaleidae_Cupiennius_granadensis	Trechaleidae_Cupiennius_granadensis	Blatta_orientalis	0.35	Insecta	15	0.2	0.2	0.2	0.014	0.014	0.014	0.186	ul_g	electrical_stimulation	thorax_cephalothorax	Friedel, T. and Nentwig, W., 1989. Immobilizing and lethal effects of spider venoms on the cockroach and the common mealbeetle. Toxicon, 27(3), pp.305-316.	no
Cupiennius_salei	Trechaleidae	Trechaleidae_Cupiennius_granadensis		Tenebrio_monitor	0.1	Insecta	15	1.842	1.842	1.842	0.397	0.397	0.397	1.445	ul_g	electrical_stimulation	thorax_cephalothorax	Friedel, T. and Nentwig, W., 1989. Immobilizing and lethal effects of spider venoms on the cockroach and the common mealbeetle. Toxicon, 27(3), pp.305-316.	no
Cupiennius_salei	Trechaleidae	Trechaleidae_Cupiennius_granadensis		Acheta_domesticus	0.3	Insecta	20	6.45	5.14	7.76	2.45	1.79	3.11	4	ug_g	electrical_stimulation	thorax_cephalothorax	Lyons, K., Leonard, D., McSharry, L., Martindale, M., Collier, B., Vitkauskaite, A., Dunbar, J.P., Dugon, M.M. and Healy, K., 2026. Paralysis Efficiency (ED50) Scales Linearly with Lethality (LD50) in Spider Venoms. bioRxiv, pp.2026-03.	yes
Cupiennius_salei	Trechaleidae	Trechaleidae_Cupiennius_granadensis		Porcellio_scaber	0.09	Crustacea	20	37.2	17.27	57.13	25.07	12.48	37.66	12.13	ug_g	electrical_stimulation	thorax_cephalothorax	Lyons, K., Leonard, D., McSharry, L., Martindale, M., Collier, B., Vitkauskaite, A., Dunbar, J.P., Dugon, M.M. and Healy, K., 2026. Paralysis Efficiency (ED50) Scales Linearly with Lethality (LD50) in Spider Venoms. bioRxiv, pp.2026-03.	yes
Cybaeodamus_taim	Zodariidae	Zodariidae_Cybaeodamus_ornatus	Zodariidae_Cybaeodamus_ornatus	Lasius_flavus	0.001	Insecta	64	1.82	1.11	2.96	0.17	0.07	0.4	1.65	ul_g	electrical_stimulation	thorax_cephalothorax	Michálek, O., Kuhn-Nentwig, L. and Pekár, S., 2019. High specific efficiency of venom of two prey-specialized spiders. Toxins, 11(12), p.687.	no
Cybaeodamus_taim	Zodariidae	Zodariidae_Cybaeodamus_ornatus		Acheta_domesticus	0.006	Insecta	55	0.96	0.57	1.62	0.25	0.15	0.44	0.71	ul_g	electrical_stimulation	thorax_cephalothorax	Michálek, O., Kuhn-Nentwig, L. and Pekár, S., 2019. High specific efficiency of venom of two prey-specialized spiders. Toxins, 11(12), p.687.	no
Diguetia_albolineata	Diguetidae	Diguetidae_Diguetia_canities	Diguetidae_Diguetia_canities	Manduca_sexta	0.05	Insecta	33	0.33	0.21	0.51	0.23	0.16	0.32	0.1	ul_g	electrical_stimulation	thorax_cephalothorax	Quistad, G.B., Dennis, P.A. and Skinner, W.S., 1992. Insecticidal activity of spider (Araneae), centipede (Chilopoda), scorpion (Scorpionida), and snake (Serpentes) venoms. Journal of economic entomology, 85(1), pp.33-39.	no
Eratigena_atrica	Agelenidae	Agelenidae_Eratigena_atrica	Agelenidae_Eratigena_atrica	Blatta_orientalis	0.35	Insecta	15	0.057	0.057	0.057	0.0017	0.0017	0.0017	0.0553	ul_g	electrical_stimulation	thorax_cephalothorax	Nentwig, Wolfgang., Friedel, Thomas. and Manhart, Christof., 1992. Comparative investigations on the effect of the venoms of 18 spider species onto the cockroach Blatta orientalis (Blattodea). Zool. Jb. Physiol, 96(2), pp.279-290.	no
Eratigena_atrica	Agelenidae	Agelenidae_Eratigena_atrica		Steatoda_nobilis	0.161	Arachnida	15	0.46	0.23	0.69	0.71	0.56	0.88	-0.25	ug_g	electrical_stimulation	thorax_cephalothorax	Rayner, S., Vitkauskaite, A., Healy, K., Lyons, K., McSharry, L., Leonard, D., Dunbar, J.P. and Dugon, M.M., 2022. Worldwide web: high venom potency and ability to optimize venom usage make the globally invasive noble false widow spider Steatoda nobilis (thorell, 1875)(Theridiidae) highly competitive against native European spiders sharing the same habitats. Toxins, 14(9), p.587.	no
Eratigena_atrica	Agelenidae	Agelenidae_Eratigena_atrica		Acheta_domesticus	0.3	Insecta	20	54.63	43.97	65.29	5.64	3.12	8.16	48.99	ug_g	electrical_stimulation	thorax_cephalothorax	Lyons, K., Leonard, D., McSharry, L., Martindale, M., Collier, B., Vitkauskaite, A., Dunbar, J.P., Dugon, M.M. and Healy, K., 2026. Paralysis Efficiency (ED50) Scales Linearly with Lethality (LD50) in Spider Venoms. bioRxiv, pp.2026-03.	yes
Eratigena_atrica	Agelenidae	Agelenidae_Eratigena_atrica		Porcellio_scaber	0.09	Crustacea	20	300.54	250.31	350.77	22.84	5.71	39.97	277.7	ug_g	electrical_stimulation	thorax_cephalothorax	Lyons, K., Leonard, D., McSharry, L., Martindale, M., Collier, B., Vitkauskaite, A., Dunbar, J.P., Dugon, M.M. and Healy, K., 2026. Paralysis Efficiency (ED50) Scales Linearly with Lethality (LD50) in Spider Venoms. bioRxiv, pp.2026-03.	yes
Filistata_sp.	Filistatidae	Filistatidae_Filistata_insidiatrix	Filistatidae_Filistata_insidiatrix	Manduca_sexta	0.05	Insecta	57	0.008	0.004	0.02	0.06	0.04	0.1	-0.052	ul_g	electrical_stimulation	thorax_cephalothorax	Quistad, G.B., Dennis, P.A. and Skinner, W.S., 1992. Insecticidal activity of spider (Araneae), centipede (Chilopoda), scorpion (Scorpionida), and snake (Serpentes) venoms. Journal of economic entomology, 85(1), pp.33-39.	no
Filistata_sp.	Filistatidae	Filistatidae_Filistata_insidiatrix		Diabrotica_undecimpunctata_undecimpunctata	0.013	Insecta	68	0.38	0.29	0.49	0.7	0.57	0.81	-0.32	ul_g	electrical_stimulation	thorax_cephalothorax	Quistad, G.B., Dennis, P.A. and Skinner, W.S., 1992. Insecticidal activity of spider (Araneae), centipede (Chilopoda), scorpion (Scorpionida), and snake (Serpentes) venoms. Journal of economic entomology, 85(1), pp.33-39.	no
Gnaphosa_sp.	Gnaphosidae	Gnaphosidae_Gnaphosa_lucifuga	Gnaphosidae_Gnaphosa_lucifuga	Pardosa_sp.	0.013	Arachnida	60	0.28	0.19	0.41	0.05	0.03	0.07	0.23	ul_g	electrical_stimulation	thorax_cephalothorax	Michálek, O., Walker, A.A., Šedo, O., Zdráhal, Z., King, G.F. and Pekár, S., 2022. Composition and toxicity of venom produced by araneophagous white-tailed spiders (Lamponidae: Lampona sp.?). Scientific Reports, 12(1), p.21597.	no
Gnaphosa_sp.	Gnaphosidae	Gnaphosidae_Gnaphosa_lucifuga		Gryllus_assimilis	0.006	Insecta	70	0.26	0.14	0.48	0.05	0.03	0.08	0.21	ul_g	electrical_stimulation	thorax_cephalothorax	Michálek, O., Walker, A.A., Šedo, O., Zdráhal, Z., King, G.F. and Pekár, S., 2022. Composition and toxicity of venom produced by araneophagous white-tailed spiders (Lamponidae: Lampona sp.?). Scientific Reports, 12(1), p.21597.	no
Hadronyche_cerberea	Atracidae	Atracidae_Hadronyche_sp_MY2075	Atracidae_Hadronyche_sp_MY2075	Lucilia_cuprina	0.023	Insecta	7	32.3	25.3	39.3	8.5	8.4	8.6	23.8	ug_g	direct_stimulation	thorax_cephalothorax	Cardoso, F.C., Pineda, S.S., Herzig, V., Sunagar, K., Shaikh, N.Y., Jin, A.H., King, G.F., Alewood, P.F., Lewis, R.J. and Dutertre, S., 2022. The deadly toxin arsenal of the tree-dwelling Australian funnel-web spiders. International journal of molecular sciences, 23(21), p.13077.	no
Hadronyche_cerberea	Atracidae	Atracidae_Hadronyche_sp_MY2075		Lucilia_cuprina	0.023	Insecta	7	52.2	49.8	54.6	7.5	7.3	7.7	44.7	ug_g	direct_stimulation	thorax_cephalothorax	Cardoso, F.C., Pineda, S.S., Herzig, V., Sunagar, K., Shaikh, N.Y., Jin, A.H., King, G.F., Alewood, P.F., Lewis, R.J. and Dutertre, S., 2022. The deadly toxin arsenal of the tree-dwelling Australian funnel-web spiders. International journal of molecular sciences, 23(21), p.13077.	no
Hadronyche_formidabilis	Atracidae	Atracidae_Hadronyche_formidabilis		Lucilia_cuprina	0.023	Insecta	7	64.3	58.5	70.1	4	3.9	5.1	60.3	ug_g	direct_stimulation	thorax_cephalothorax	Cardoso, F.C., Pineda, S.S., Herzig, V., Sunagar, K., Shaikh, N.Y., Jin, A.H., King, G.F., Alewood, P.F., Lewis, R.J. and Dutertre, S., 2022. The deadly toxin arsenal of the tree-dwelling Australian funnel-web spiders. International journal of molecular sciences, 23(21), p.13077.	no
Hadronyche_formidabilis	Atracidae	Atracidae_Hadronyche_formidabilis		Lucilia_cuprina	0.023	Insecta	7	85	79	91	11.4	11.4	11.4	73.6	ug_g	direct_stimulation	thorax_cephalothorax	Cardoso, F.C., Pineda, S.S., Herzig, V., Sunagar, K., Shaikh, N.Y., Jin, A.H., King, G.F., Alewood, P.F., Lewis, R.J. and Dutertre, S., 2022. The deadly toxin arsenal of the tree-dwelling Australian funnel-web spiders. International journal of molecular sciences, 23(21), p.13077.	no
Hadronyche_infensa	Atracidae	Atracidae_Hadronyche_infensa		Lucilia_cuprina	0.023	Insecta	7	17.8	15.3	20.3	10.2	10.18	10.22	7.6	ug_g	direct_stimulation	thorax_cephalothorax	Cardoso, F.C., Pineda, S.S., Herzig, V., Sunagar, K., Shaikh, N.Y., Jin, A.H., King, G.F., Alewood, P.F., Lewis, R.J. and Dutertre, S., 2022. The deadly toxin arsenal of the tree-dwelling Australian funnel-web spiders. International journal of molecular sciences, 23(21), p.13077.	no
Hadronyche_infensa	Atracidae	Atracidae_Hadronyche_infensa		Lucilia_cuprina	0.023	Insecta	7	11.5	10.1	12.9	4.6	3.8	5.4	6.9	ug_g	direct_stimulation	thorax_cephalothorax	Cardoso, F.C., Pineda, S.S., Herzig, V., Sunagar, K., Shaikh, N.Y., Jin, A.H., King, G.F., Alewood, P.F., Lewis, R.J. and Dutertre, S., 2022. The deadly toxin arsenal of the tree-dwelling Australian funnel-web spiders. International journal of molecular sciences, 23(21), p.13077.	no
Hapalopus_limensis	Theraphosidae	Theraphosidae_Hapalopus_limensis		Manduca_sexta	0.05	Insecta	45	0.45	0.32	0.65	1.3	0.39	1.8	-0.85	ul_g	electrical_stimulation	thorax_cephalothorax	Quistad, G.B., Dennis, P.A. and Skinner, W.S., 1992. Insecticidal activity of spider (Araneae), centipede (Chilopoda), scorpion (Scorpionida), and snake (Serpentes) venoms. Journal of economic entomology, 85(1), pp.33-39.	no
Haplodrassus_sp.	Gnaphosidae	Gnaphosidae_Haplodrassus_sp.		Manduca_sexta	0.05	Insecta	55	0.003	0.002	0.006	0.007	0.005	0.01	-0.004	ul_g	electrical_stimulation	thorax_cephalothorax	Quistad, G.B., Dennis, P.A. and Skinner, W.S., 1992. Insecticidal activity of spider (Araneae), centipede (Chilopoda), scorpion (Scorpionida), and snake (Serpentes) venoms. Journal of economic entomology, 85(1), pp.33-39.	no
Herpyllus_propinquous	Gnaphosidae	Gnaphosidae_Herpyllus_propinquous		Manduca_sexta	0.05	Insecta	63	0.03	0.02	0.04	0.04	0.03	0.05	-0.01	ul_g	electrical_stimulation	thorax_cephalothorax	Quistad, G.B., Dennis, P.A. and Skinner, W.S., 1992. Insecticidal activity of spider (Araneae), centipede (Chilopoda), scorpion (Scorpionida), and snake (Serpentes) venoms. Journal of economic entomology, 85(1), pp.33-39.	no
Heteropoda_venatoria	Sparassidae	Sparassidae_Heteropoda_venatoria	Sparassidae_Heteropoda_venatoria	Acheta_domesticus	0.3	Insecta	20	37.64	30.96	44.32	1	0.86	1.14	36.64	ug_g	electrical_stimulation	thorax_cephalothorax	Lyons, K., Leonard, D., McSharry, L., Martindale, M., Collier, B., Vitkauskaite, A., Dunbar, J.P., Dugon, M.M. and Healy, K., 2026. Paralysis Efficiency (ED50) Scales Linearly with Lethality (LD50) in Spider Venoms. bioRxiv, pp.2026-03.	yes
Heteropoda_venatoria	Sparassidae	Sparassidae_Heteropoda_venatoria		Porcellio_scaber	0.09	Crustacea	20	131.53	74.37	188.69	16.99	8.85	25.13	114.54	ug_g	electrical_stimulation	thorax_cephalothorax	Lyons, K., Leonard, D., McSharry, L., Martindale, M., Collier, B., Vitkauskaite, A., Dunbar, J.P., Dugon, M.M. and Healy, K., 2026. Paralysis Efficiency (ED50) Scales Linearly with Lethality (LD50) in Spider Venoms. bioRxiv, pp.2026-03.	yes
Hogna_carolinensis	Lycosidae	Lycosidae_Hogna_frondicola	Lycosidae_Hogna_frondicola	Manduca_sexta	0.05	Insecta	33	1.8	1.2	2.7	1.1	0.7	1.6	0.7	ul_g	electrical_stimulation	thorax_cephalothorax	Quistad, G.B., Dennis, P.A. and Skinner, W.S., 1992. Insecticidal activity of spider (Araneae), centipede (Chilopoda), scorpion (Scorpionida), and snake (Serpentes) venoms. Journal of economic entomology, 85(1), pp.33-39.	no
Hololena_curta	Agelenidae	Agelenidae_Hololena_curta	Agelenidae_Hololena_curta	Manduca_sexta	0.05	Insecta	40	0.78	0.52	1.2	1.1	0.79	1.6	-0.32	ul_g	electrical_stimulation	thorax_cephalothorax	Quistad, G.B., Dennis, P.A. and Skinner, W.S., 1992. Insecticidal activity of spider (Araneae), centipede (Chilopoda), scorpion (Scorpionida), and snake (Serpentes) venoms. Journal of economic entomology, 85(1), pp.33-39.	no
Kukulkania_sp.	Filistatidae	Filistatidae_Kukulcania_hibernalis	Filistatidae_Kukulcania_hibernalis	Blatta_orientalis	0.35	Insecta	15	0.0057	0.0057	0.0057	0.00037	0.00037	0.00037	0.00533	ul_g	electrical_stimulation	thorax_cephalothorax	Nentwig, Wolfgang., Friedel, Thomas. and Manhart, Christof., 1992. Comparative investigations on the effect of the venoms of 18 spider species onto the cockroach Blatta orientalis (Blattodea). Zool. Jb. Physiol, 96(2), pp.279-290.	no
Lampona_sp.	Lamponidae	Lamponidae_Lampona_murina	Lamponidae_Lampona_murina	Pardosa_sp.	0.013	Arachnida	70	0.07	0.05	0.1	0.06	0.04	0.09	0.01	ul_g	electrical_stimulation	thorax_cephalothorax	Michálek, O., Walker, A.A., Šedo, O., Zdráhal, Z., King, G.F. and Pekár, S., 2022. Composition and toxicity of venom produced by araneophagous white-tailed spiders (Lamponidae: Lampona sp.?). Scientific Reports, 12(1), p.21597.	no
Lampona_sp.	Lamponidae	Lamponidae_Lampona_murina		Gryllus_assimilis	0.006	Insecta	55	3.27	2.02	5.31	0.85	0.59	1.23	2.42	ul_g	electrical_stimulation	thorax_cephalothorax	Michálek, O., Walker, A.A., Šedo, O., Zdráhal, Z., King, G.F. and Pekár, S., 2022. Composition and toxicity of venom produced by araneophagous white-tailed spiders (Lamponidae: Lampona sp.?). Scientific Reports, 12(1), p.21597.	no
Larinioides_sclopetarius	Araneidae	Araneidae_Larinioides_cornutus	Araneidae_Larinioides_cornutus	Acheta_domesticus	0.3	Insecta	20	15.12	8.25	21.99	2.78	2.32	3.24	12.34	ug_g	electrical_stimulation	thorax_cephalothorax	Lyons, K., Leonard, D., McSharry, L., Martindale, M., Collier, B., Vitkauskaite, A., Dunbar, J.P., Dugon, M.M. and Healy, K., 2026. Paralysis Efficiency (ED50) Scales Linearly with Lethality (LD50) in Spider Venoms. bioRxiv, pp.2026-03.	yes
Larinioides_sclopetarius	Araneidae	Araneidae_Larinioides_cornutus		Porcellio_scaber	0.09	Crustacea	20	37.3	22.12	59.42	26.23	22.89	29.57	11.07	ug_g	electrical_stimulation	thorax_cephalothorax	Lyons, K., Leonard, D., McSharry, L., Martindale, M., Collier, B., Vitkauskaite, A., Dunbar, J.P., Dugon, M.M. and Healy, K., 2026. Paralysis Efficiency (ED50) Scales Linearly with Lethality (LD50) in Spider Venoms. bioRxiv, pp.2026-03.	yes
Latrodectus_hesperus	Theridiidae	Theridiidae_Latrodectus_hesperus	Theridiidae_Latrodectus_hesperus	Manduca_sexta	0.05	Insecta	66	0.007	0.005	0.011	0.009	0.005	0.016	-0.002	ul_g	electrical_stimulation	thorax_cephalothorax	Quistad, G.B., Dennis, P.A. and Skinner, W.S., 1992. Insecticidal activity of spider (Araneae), centipede (Chilopoda), scorpion (Scorpionida), and snake (Serpentes) venoms. Journal of economic entomology, 85(1), pp.33-39.	no
Latrodectus_hesperus	Theridiidae	Theridiidae_Latrodectus_hesperus		Blatta_orientalis	0.35	Insecta	15	0.0086	0.0086	0.0086	0.00017	0.00017	0.00017	0.00843	ul_g	electrical_stimulation	thorax_cephalothorax	Nentwig, Wolfgang., Friedel, Thomas. and Manhart, Christof., 1992. Comparative investigations on the effect of the venoms of 18 spider species onto the cockroach Blatta orientalis (Blattodea). Zool. Jb. Physiol, 96(2), pp.279-290.	no
Loxosceles_deserta	Sicariidae	Sicariidae_Loxosceles_deserta	Sicariidae_Loxosceles_deserta	Manduca_sexta	0.05	Insecta	98	0.03	0.02	0.4	0.05	0.04	0.07	-0.02	ul_g	electrical_stimulation	thorax_cephalothorax	Quistad, G.B., Dennis, P.A. and Skinner, W.S., 1992. Insecticidal activity of spider (Araneae), centipede (Chilopoda), scorpion (Scorpionida), and snake (Serpentes) venoms. Journal of economic entomology, 85(1), pp.33-39.	no
Loxosceles_deserta	Sicariidae	Sicariidae_Loxosceles_deserta		Blatta_orientalis	0.35	Insecta	15	0.071	0.071	0.071	0.0013	0.0013	0.0013	0.0697	ul_g	electrical_stimulation	thorax_cephalothorax	Nentwig, Wolfgang., Friedel, Thomas. and Manhart, Christof., 1992. Comparative investigations on the effect of the venoms of 18 spider species onto the cockroach Blatta orientalis (Blattodea). Zool. Jb. Physiol, 96(2), pp.279-290.	no
Meta_menardi	Tetragnathidae	Tetragnathidae_Meta_menardi	Tetragnathidae_Meta_menardi	Acheta_domesticus	0.3	Insecta	20	12.47	9.73	15.21	0.74	0.54	0.94	11.73	ug_g	electrical_stimulation	thorax_cephalothorax	Lyons, K., Leonard, D., McSharry, L., Martindale, M., Collier, B., Vitkauskaite, A., Dunbar, J.P., Dugon, M.M. and Healy, K., 2026. Paralysis Efficiency (ED50) Scales Linearly with Lethality (LD50) in Spider Venoms. bioRxiv, pp.2026-03.	yes
Meta_menardi	Tetragnathidae	Tetragnathidae_Meta_menardi		Porcellio_scaber	0.09	Crustacea	20	75.01	16.51	133.51	3.22	0.34	6.1	71.79	ug_g	electrical_stimulation	thorax_cephalothorax	Lyons, K., Leonard, D., McSharry, L., Martindale, M., Collier, B., Vitkauskaite, A., Dunbar, J.P., Dugon, M.M. and Healy, K., 2026. Paralysis Efficiency (ED50) Scales Linearly with Lethality (LD50) in Spider Venoms. bioRxiv, pp.2026-03.	yes
Metepeira_sp.	Araneidae	Araneidae_Metepeira_labyrinthea	Araneidae_Metepeira_labyrinthea	Manduca_sexta	0.05	Insecta	44	1.9	1.5	2.6	2.2	1.6	3.1	-0.3	ul_g	electrical_stimulation	thorax_cephalothorax	Quistad, G.B., Dennis, P.A. and Skinner, W.S., 1992. Insecticidal activity of spider (Araneae), centipede (Chilopoda), scorpion (Scorpionida), and snake (Serpentes) venoms. Journal of economic entomology, 85(1), pp.33-39.	no
Monocentropus_balfouri	Theraphosidae	Theraphosidae_Monocentropus_balfouri		Acheta_domesticus	0.3	Insecta	20	15.18	13.52	16.84	2.98	2.06	3.82	12.2	ug_g	electrical_stimulation	thorax_cephalothorax	Lyons, K., Leonard, D., McSharry, L., Martindale, M., Collier, B., Vitkauskaite, A., Dunbar, J.P., Dugon, M.M. and Healy, K., 2026. Paralysis Efficiency (ED50) Scales Linearly with Lethality (LD50) in Spider Venoms. bioRxiv, pp.2026-03.	yes
Monocentropus_balfouri	Theraphosidae	Theraphosidae_Monocentropus_balfouri		Porcellio_scaber	0.09	Crustacea	20	8.47	1.96	14.98	8.1	1.71	14.49	0.37	ug_g	electrical_stimulation	thorax_cephalothorax	Lyons, K., Leonard, D., McSharry, L., Martindale, M., Collier, B., Vitkauskaite, A., Dunbar, J.P., Dugon, M.M. and Healy, K., 2026. Paralysis Efficiency (ED50) Scales Linearly with Lethality (LD50) in Spider Venoms. bioRxiv, pp.2026-03.	yes
Olios_sp.	Sparassidae	Sparassidae_Eusparassus_sp_Surkhandarya	Sparassidae_Eusparassus_sp_Surkhandarya	Blatta_orientalis	0.35	Insecta	15	0.114	0.114	0.114	0.0091	0.0091	0.0091	0.1049	ul_g	electrical_stimulation	thorax_cephalothorax	Nentwig, Wolfgang., Friedel, Thomas. and Manhart, Christof., 1992. Comparative investigations on the effect of the venoms of 18 spider species onto the cockroach Blatta orientalis (Blattodea). Zool. Jb. Physiol, 96(2), pp.279-290.	no
Orodrassus_sp.	Gnaphosidae	Gnaphosidae_Orodrassus_sp.		Manduca_sexta	0.05	Insecta	40	0.02	0.01	0.03	0.03	0.02	0.04	-0.01	ul_g	electrical_stimulation	thorax_cephalothorax	Quistad, G.B., Dennis, P.A. and Skinner, W.S., 1992. Insecticidal activity of spider (Araneae), centipede (Chilopoda), scorpion (Scorpionida), and snake (Serpentes) venoms. Journal of economic entomology, 85(1), pp.33-39.	no
Palpimanus_sp.	Palpimanidae	Palpimanidae_Palpimanus_gibbulus	Palpimanidae_Palpimanus_gibbulus	Pardosa_sp.	0.009	Arachnida	136	0.07	0.06	0.09	0.01	0	0.02	0.06	ul_g	electrical_stimulation	thorax_cephalothorax	Michálek, O., Kuhn-Nentwig, L. and Pekár, S., 2019. High specific efficiency of venom of two prey-specialized spiders. Toxins, 11(12), p.687.	no
Palpimanus_sp.	Palpimanidae	Palpimanidae_Palpimanus_gibbulus		Acheta_domesticus	0.006	Insecta	61	3.6	1.84	7.02	0.13	0.01	0.17	3.47	ul_g	electrical_stimulation	thorax_cephalothorax	Michálek, O., Kuhn-Nentwig, L. and Pekár, S., 2019. High specific efficiency of venom of two prey-specialized spiders. Toxins, 11(12), p.687.	no
Peucetia_viridans	Oxyopidae	Oxyopidae_Peucetia_viridans	Oxyopidae_Peucetia_viridans	Manduca_sexta	0.05	Insecta	53	1.5	1	2.3	0.8	0.6	0.98	0.7	ul_g	electrical_stimulation	thorax_cephalothorax	Quistad, G.B., Dennis, P.A. and Skinner, W.S., 1992. Insecticidal activity of spider (Araneae), centipede (Chilopoda), scorpion (Scorpionida), and snake (Serpentes) venoms. Journal of economic entomology, 85(1), pp.33-39.	no
Peucetia_viridans	Oxyopidae	Oxyopidae_Peucetia_viridans		Diabrotica_undecimpunctata_undecimpunctata	0.013	Insecta	36	2	1.4	2.9	1.7	1.1	2.4	0.3	ul_g	electrical_stimulation	thorax_cephalothorax	Quistad, G.B., Dennis, P.A. and Skinner, W.S., 1992. Insecticidal activity of spider (Araneae), centipede (Chilopoda), scorpion (Scorpionida), and snake (Serpentes) venoms. Journal of economic entomology, 85(1), pp.33-39.	no
Peucetia_viridans	Oxyopidae	Oxyopidae_Peucetia_viridans		Blatta_orientalis	0.35	Insecta	15	0.43	0.43	0.43	0.00069	0.00069	0.00069	0.42931	ul_g	electrical_stimulation	thorax_cephalothorax	Nentwig, Wolfgang., Friedel, Thomas. and Manhart, Christof., 1992. Comparative investigations on the effect of the venoms of 18 spider species onto the cockroach Blatta orientalis (Blattodea). Zool. Jb. Physiol, 96(2), pp.279-290.	no
Phidippus_ardens	Salticidae	Salticidae_Phidippus_ardens		Manduca_sexta	0.05	Insecta	66	0.28	0.14	0.55	0.23	0.06	0.84	0.05	ul_g	electrical_stimulation	thorax_cephalothorax	Quistad, G.B., Dennis, P.A. and Skinner, W.S., 1992. Insecticidal activity of spider (Araneae), centipede (Chilopoda), scorpion (Scorpionida), and snake (Serpentes) venoms. Journal of economic entomology, 85(1), pp.33-39.	no
Phidippus_audax	Salticidae	Salticidae_Phidippus_audax		Manduca_sexta	0.05	Insecta	60	0.2	0.16	0.25	0.18	0.15	0.23	0.02	ul_g	electrical_stimulation	thorax_cephalothorax	Quistad, G.B., Dennis, P.A. and Skinner, W.S., 1992. Insecticidal activity of spider (Araneae), centipede (Chilopoda), scorpion (Scorpionida), and snake (Serpentes) venoms. Journal of economic entomology, 85(1), pp.33-39.	no
Phidippus_johnsoni	Salticidae	Salticidae_Plexippus_paykulli	Salticidae_Plexippus_paykulli	Manduca_sexta	0.05	Insecta	56	0.17	0.12	0.25	0.14	0.1	0.2	0.03	ul_g	electrical_stimulation	thorax_cephalothorax	Quistad, G.B., Dennis, P.A. and Skinner, W.S., 1992. Insecticidal activity of spider (Araneae), centipede (Chilopoda), scorpion (Scorpionida), and snake (Serpentes) venoms. Journal of economic entomology, 85(1), pp.33-39.	no
Phidippus_johnsoni	Salticidae	Salticidae_Plexippus_paykulli		Blatta_orientalis	0.35	Insecta	15	0.069	0.069	0.069	0.0014	0.0014	0.0014	0.0676	ul_g	electrical_stimulation	thorax_cephalothorax	Nentwig, Wolfgang., Friedel, Thomas. and Manhart, Christof., 1992. Comparative investigations on the effect of the venoms of 18 spider species onto the cockroach Blatta orientalis (Blattodea). Zool. Jb. Physiol, 96(2), pp.279-290.	no
Phidippus_octopunctatus	Salticidae	Salticidae_Phidippus_octopunctatus		Manduca_sexta	0.05	Insecta	72	0.46	0.19	1.1	1.2	0.18	7.5	-0.74	ul_g	electrical_stimulation	thorax_cephalothorax	Quistad, G.B., Dennis, P.A. and Skinner, W.S., 1992. Insecticidal activity of spider (Araneae), centipede (Chilopoda), scorpion (Scorpionida), and snake (Serpentes) venoms. Journal of economic entomology, 85(1), pp.33-39.	no
Philodromid_sp.	Philodromidae	Philodromidae_Tibellus_oblongus	Philodromidae_Tibellus_oblongus	Manduca_sexta	0.05	Insecta	75	0.29	0.24	0.37	0.1	0.08	0.13	0.19	ul_g	electrical_stimulation	thorax_cephalothorax	Quistad, G.B., Dennis, P.A. and Skinner, W.S., 1992. Insecticidal activity of spider (Araneae), centipede (Chilopoda), scorpion (Scorpionida), and snake (Serpentes) venoms. Journal of economic entomology, 85(1), pp.33-39.	no
Pholcus_phalangioides	Pholcidae	Pholcidae_Pholcus_phalangioides	Pholcidae_Pholcus_phalangioides	Acheta_domesticus	0.3	Insecta	20	6.31	4.06	8.56	0.8	0.39	8.41	5.51	ug_g	venom_gland_extraction	thorax_cephalothorax	Lyons, K., Leonard, D., McSharry, L., Martindale, M., Collier, B., Vitkauskaite, A., Dunbar, J.P., Dugon, M.M. and Healy, K., 2026. Paralysis Efficiency (ED50) Scales Linearly with Lethality (LD50) in Spider Venoms. bioRxiv, pp.2026-03.	yes
Pholcus_phalangioides	Pholcidae	Pholcidae_Pholcus_phalangioides		Porcellio_scaber	0.09	Crustacea	20	12.62	11.06	14.18	4.48	2.84	6.12	8.14	ug_g	venom_gland_extraction	thorax_cephalothorax	Lyons, K., Leonard, D., McSharry, L., Martindale, M., Collier, B., Vitkauskaite, A., Dunbar, J.P., Dugon, M.M. and Healy, K., 2026. Paralysis Efficiency (ED50) Scales Linearly with Lethality (LD50) in Spider Venoms. bioRxiv, pp.2026-03.	yes
Phormictopus_cancerides	Theraphosidae	Theraphosidae_Phormictopus_cancerides		Acheta_domesticus	0.3	Insecta	20	58.85	4.91	112.79	16.71	13.15	20.27	42.14	ug_g	electrical_stimulation	thorax_cephalothorax	Lyons, K., Leonard, D., McSharry, L., Martindale, M., Collier, B., Vitkauskaite, A., Dunbar, J.P., Dugon, M.M. and Healy, K., 2026. Paralysis Efficiency (ED50) Scales Linearly with Lethality (LD50) in Spider Venoms. bioRxiv, pp.2026-03.	yes
Phormictopus_cancerides	Theraphosidae	Theraphosidae_Phormictopus_cancerides		Porcellio_scaber	0.09	Crustacea	20	100.34	1.84	198.84	28.06	24.19	31.93	72.28	ug_g	electrical_stimulation	thorax_cephalothorax	Lyons, K., Leonard, D., McSharry, L., Martindale, M., Collier, B., Vitkauskaite, A., Dunbar, J.P., Dugon, M.M. and Healy, K., 2026. Paralysis Efficiency (ED50) Scales Linearly with Lethality (LD50) in Spider Venoms. bioRxiv, pp.2026-03.	yes
Piloctenus_haematostoma	Ctenidae	Ctenidae_Piloctenus_haematostoma		Acheta_domesticus	0.3	Insecta	20	5.88	4	7.76	2.66	2.09	3.23	3.22	ug_g	electrical_stimulation	thorax_cephalothorax	Lyons, K., Leonard, D., McSharry, L., Martindale, M., Collier, B., Vitkauskaite, A., Dunbar, J.P., Dugon, M.M. and Healy, K., 2026. Paralysis Efficiency (ED50) Scales Linearly with Lethality (LD50) in Spider Venoms. bioRxiv, pp.2026-03.	yes
Piloctenus_haematostoma	Ctenidae	Ctenidae_Piloctenus_haematostoma		Porcellio_scaber	0.09	Crustacea	20	19.21	9.74	28.68	10.32	7.18	13.46	8.89	ug_g	electrical_stimulation	thorax_cephalothorax	Lyons, K., Leonard, D., McSharry, L., Martindale, M., Collier, B., Vitkauskaite, A., Dunbar, J.P., Dugon, M.M. and Healy, K., 2026. Paralysis Efficiency (ED50) Scales Linearly with Lethality (LD50) in Spider Venoms. bioRxiv, pp.2026-03.	yes
Plectreurys_tristis	Plectreuridae	Plectreuridae_Plectreurys_tristis	Plectreuridae_Plectreurys_tristis	Blatta_orientalis	0.35	Insecta	15	0.069	0.069	0.069	0.0017	0.0017	0.0017	0.0673	ul_g	electrical_stimulation	thorax_cephalothorax	Nentwig, Wolfgang., Friedel, Thomas. and Manhart, Christof., 1992. Comparative investigations on the effect of the venoms of 18 spider species onto the cockroach Blatta orientalis (Blattodea). Zool. Jb. Physiol, 96(2), pp.279-290.	no
Schizocosa_mccooki	Lycosidae	Lycosidae_Schizocosa_ocreata	Lycosidae_Schizocosa_ocreata	Manduca_sexta	0.05	Insecta	55	1.3	1.1	1.5	1.2	1	1.3	0.1	ul_g	electrical_stimulation	thorax_cephalothorax	Quistad, G.B., Dennis, P.A. and Skinner, W.S., 1992. Insecticidal activity of spider (Araneae), centipede (Chilopoda), scorpion (Scorpionida), and snake (Serpentes) venoms. Journal of economic entomology, 85(1), pp.33-39.	no
Scytodes_sp.	Scytodidae	Scytodidae_Scytodes_thoracica	Scytodidae_Scytodes_thoracica	Manduca_sexta	0.05	Insecta	40	7.1	4.8	11	10.4	5.8	19	-3.3	ul_g	venom_glue_extract	thorax_cephalothorax	Quistad, G.B., Dennis, P.A. and Skinner, W.S., 1992. Insecticidal activity of spider (Araneae), centipede (Chilopoda), scorpion (Scorpionida), and snake (Serpentes) venoms. Journal of economic entomology, 85(1), pp.33-39.	no
Selenotholus_foelschei	Theraphosidae	Theraphosidae_Selenotholus_foelschei		Acheta_domesticus	0.1	Insecta	10	241.9	241.9	241.9	152.7	152.7	152.7	89.2	ug_g	electrical_stimulation	thorax_cephalothorax	Herzig, V. and Hodgson, W.C., 2008. Neurotoxic and insecticidal properties of venom from the Australian theraphosid spider Selenotholus foelschei. Neurotoxicology, 29(3), pp.471-475.	no
Steatoda_grossa	Theridiidae	Theridiidae_Steatoda_triangulosa	Theridiidae_Steatoda_triangulosa	Manduca_sexta	0.05	Insecta	42	2.4	1.6	3.7	3.3	2.4	4.8	-0.9	ul_g	venom_gland_extraction	thorax_cephalothorax	Quistad, G.B., Dennis, P.A. and Skinner, W.S., 1992. Insecticidal activity of spider (Araneae), centipede (Chilopoda), scorpion (Scorpionida), and snake (Serpentes) venoms. Journal of economic entomology, 85(1), pp.33-39.	no
Steatoda_nobilis	Theridiidae	Theridiidae_Steatoda_nobilis		Acheta_domesticus	0.3	Insecta	20	0.72	0.52	0.92	0.036	0.003	0.039	0.684	ug_g	electrical_stimulation	thorax_cephalothorax	Lyons, K., Leonard, D., McSharry, L., Martindale, M., Collier, B., Vitkauskaite, A., Dunbar, J.P., Dugon, M.M. and Healy, K., 2026. Paralysis Efficiency (ED50) Scales Linearly with Lethality (LD50) in Spider Venoms. bioRxiv, pp.2026-03.	yes
Steatoda_nobilis	Theridiidae	Theridiidae_Steatoda_nobilis		Porcellio_scaber	0.09	Crustacea	20	7.47	0.77	14.17	0.87	0.05	1.69	6.6	ug_g	electrical_stimulation	thorax_cephalothorax	Lyons, K., Leonard, D., McSharry, L., Martindale, M., Collier, B., Vitkauskaite, A., Dunbar, J.P., Dugon, M.M. and Healy, K., 2026. Paralysis Efficiency (ED50) Scales Linearly with Lethality (LD50) in Spider Venoms. bioRxiv, pp.2026-03.	yes
Stegodyphus_lineatus	Eresidae	Eresidae_Stegodyphus_lineatus	Eresidae_Stegodyphus_lineatus	Pardosa_sp.	0.009	Arachnida	99	8.52	4.86	14.95	8.66	4.82	15.54	-0.14	ul_g	electrical_stimulation	thorax_cephalothorax	Michálek, O., Kuhn-Nentwig, L. and Pekár, S., 2019. High specific efficiency of venom of two prey-specialized spiders. Toxins, 11(12), p.687.	no
Stegodyphus_lineatus	Eresidae	Eresidae_Stegodyphus_lineatus		Acheta_domesticus	0.006	Insecta	65	1.74	0.96	3.17	0.27	0.14	0.53	1.47	ul_g	electrical_stimulation	thorax_cephalothorax	Michálek, O., Kuhn-Nentwig, L. and Pekár, S., 2019. High specific efficiency of venom of two prey-specialized spiders. Toxins, 11(12), p.687.	no
Tigrosa_helluo	Lycosidae	Lycosidae_Tigrosa_helluo		Manduca_sexta	0.05	Insecta	44	0.68	0.52	0.89	0.91	0.65	1.3	-0.23	ul_g	electrical_stimulation	thorax_cephalothorax	Quistad, G.B., Dennis, P.A. and Skinner, W.S., 1992. Insecticidal activity of spider (Araneae), centipede (Chilopoda), scorpion (Scorpionida), and snake (Serpentes) venoms. Journal of economic entomology, 85(1), pp.33-39.	no
Tliltocatl_albopilosus	Theraphosidae	Theraphosidae_Tliltocatl_albopilosus		Blatta_orientalis	0.35	Insecta	15	0.42	0.42	0.42	0.0017	0.0017	0.0017	0.4183	ul_g	electrical_stimulation	thorax_cephalothorax	Friedel, T. and Nentwig, W., 1989. Immobilizing and lethal effects of spider venoms on the cockroach and the common mealbeetle. Toxicon, 27(3), pp.305-316.	no
Tliltocatl_albopilosus	Theraphosidae	Theraphosidae_Tliltocatl_albopilosus		Tenebrio_monitor	0.1	Insecta	15	0.344	0.344	0.344	0.029	0.029	0.029	0.315	ul_g	electrical_stimulation	thorax_cephalothorax	Friedel, T. and Nentwig, W., 1989. Immobilizing and lethal effects of spider venoms on the cockroach and the common mealbeetle. Toxicon, 27(3), pp.305-316.	no
Trochosa_sp.	Lycosidae	Lycosidae_Trochosa_ruricola	Lycosidae_Trochosa_ruricola	Manduca_sexta	0.05	Insecta	44	1	0.75	1.4	2.5	1.6	3.8	-1.5	ul_g	electrical_stimulation	thorax_cephalothorax	Quistad, G.B., Dennis, P.A. and Skinner, W.S., 1992. Insecticidal activity of spider (Araneae), centipede (Chilopoda), scorpion (Scorpionida), and snake (Serpentes) venoms. Journal of economic entomology, 85(1), pp.33-39.	no
Zodarion_nitidum	Zodariidae	Zodariidae_Zodarion_italicum	Zodariidae_Zodarion_italicum	Lasius_flavus	0.001	Insecta	77	0.06	0.05	0.06	0.07	0.06	0.08	-0.01	ul_g	electrical_stimulation	thorax_cephalothorax	Michálek, O., Kuhn-Nentwig, L. and Pekár, S., 2019. High specific efficiency of venom of two prey-specialized spiders. Toxins, 11(12), p.687.	no
Zygiella_x-notata	Araneidae	Araneidae_Zygiella_x-notata	Araneidae_Zygiella_x-notata	Eratigena_atrica	0.263	Arachnida	15	69.8	69.64	69.96	2.39	2.08	2.7	67.41	ug_g	electrical_stimulation	thorax_cephalothorax	Rayner, S., Vitkauskaite, A., Healy, K., Lyons, K., McSharry, L., Leonard, D., Dunbar, J.P. and Dugon, M.M., 2022. Worldwide web: high venom potency and ability to optimize venom usage make the globally invasive noble false widow spider Steatoda nobilis (thorell, 1875)(Theridiidae) highly competitive against native European spiders sharing the same habitats. Toxins, 14(9), p.587.	no
