# Supplementary material for: Paralysis efficiency (PD50) scales linearly with lethality (LD50) in spider venoms
Source: Toxicon X. 2026 Apr 17;30:100256. doi: 10.1016/j.toxcx.2026.100256 (PMC13138031; doi:10.1016/j.toxcx.2026.100256)
Supplement: Multimedia component 4 [file mmc4.zip]

Archive with 3 entries (3 files):
- consensus_rooted7_12dated.tre
- Lyons_et_al_TX_phylo.tre
- S4_phylo_TX.Rmd
