# Supplementary material for: Paralysis efficiency (PD50) scales linearly with lethality (LD50) in spider venoms
Source: Toxicon X. 2026 Apr 17;30:100256. doi: 10.1016/j.toxcx.2026.100256 (PMC13138031; doi:10.1016/j.toxcx.2026.100256)
Supplement: Multimedia component 4 [file mmc4.zip › Lyons_et_al_TX_phylo.tre]

(((Theraphosidae_Monocentropus_balfouri:93.76190476,(Theraphosidae_Selenotholus_foelschei:73.66666667,((Theraphosidae_Aphonopelma_vorhiesi:16,Theraphosidae_Phormictopus_cancerides:16)61:39.33333333,(Theraphosidae_Tliltocatl_albopilosus:31,Theraphosidae_Avicularia_avicularia:31,Theraphosidae_Hapalopus_limensis:31)62:24.33333333)60:18.33333333)59:20.09523809)58:4.172591881,((Atracidae_Hadronyche_sp_MY2075:17,(Atracidae_Hadronyche_infensa:11,Atracidae_Hadronyche_formidabilis:11)65:6)64:23.70186733,Atracidae_Atrax_robustus:40.70186733)63:57.23262931)57:237.5586903,(((Filistatidae_Kukulcania_hibernalis:110.939558,Filistatidae_Filistata_insidiatrix:110.939558)68:128.0517847,((Scytodidae_Scytodes_thoracica:203.382333,Sicariidae_Loxosceles_deserta:203.382333)70:17.44833466,(Diguetidae_Diguetia_canities:201.8999995,(Plectreuridae_Plectreurys_tristis:198.869144,Pholcidae_Pholcus_phalangioides:198.869144)72:3.0308555)71:18.93066816)69:18.16067504)67:63.74653445,(Palpimanidae_Palpimanus_gibbulus:257.1779876,(Eresidae_Stegodyphus_lineatus:226.6544925,((((Theridiidae_Steatoda_triangulosa:21,Theridiidae_Steatoda_nobilis:21)78:42.8336235,Theridiidae_Latrodectus_hesperus:63.8336235)77:144.5687226,((Araneidae_Zygiella_x-notata:134.454041,(Araneidae_Larinioides_cornutus:66.333831,Araneidae_Metepeira_labyrinthea:66.333831)81:68.12021)80:51.71190802,Tetragnathidae_Meta_menardi:186.165949)79:22.23639709)76:13.41656743,(((((((Salticidae_Phidippus_ardens:40.5,Salticidae_Phidippus_audax:40.5)88:5.166666668,Salticidae_Phidippus_octopunctatus:45.66666667)87:5.041666665,Salticidae_Plexippus_paykulli:50.70833333)86:20.51666667,Philodromidae_Tibellus_oblongus:71.225)85:10.425,Eutichuridae_Cheiracanthium_mildei:81.65)84:27.09463885,Zodariidae_Zodarion_italicum:108.7446389,Zodariidae_Cybaeodamus_ornatus:108.7446389)83:49.21031023,(((Sparassidae_Heteropoda_venatoria:65.65334,Sparassidae_Eusparassus_sp_Surkhandarya:65.65334)91:70.98394448,(Amaurobiidae_Amaurobius_similis:135.8622845,(Agelenidae_Eratigena_atrica:66.39828633,((Agelenidae_Hololena_curta:12,Agelenidae_Calilena_sp.:12)95:32.030864,Agelenidae_Agelenopsis_aperta:44.030864)94:22.36742233)93:69.46399816)92:0.774999992)90:1.473626372,(((Ctenidae_Piloctenus_haematostoma:51,Oxyopidae_Peucetia_viridans:51)98:42.965352,(Trechaleidae_Cupiennius_granadensis:21,Trechaleidae_Cupiennius_coccineus:21)99:72.965352,(((Lycosidae_Schizocosa_ocreata:18.05755333,Lycosidae_Tigrosa_helluo:18.05755333)102:17.55755333,Lycosidae_Trochosa_ruricola:35.61510666)101:17.39088667,Lycosidae_Hogna_frondicola:53.00599333)100:40.95935867)97:13.5359437,(((Gnaphosidae_Gnaphosa_lucifuga:31,Gnaphosidae_Herpyllus_propinquous:31)105:19.2,Gnaphosidae_Orodrassus_sp.:50.2,Gnaphosidae_Haplodrassus_sp.:50.2)104:35.5341785,Lamponidae_Lampona_murina:85.7341785)103:21.7671172)96:30.60961516)89:19.84403823)82:63.86396446)75:4.835578935)74:30.52349509)73:45.55988959)66:32.75530978)56;
