# Supplementary material for: Paralysis efficiency (PD50) scales linearly with lethality (LD50) in spider venoms
Source: Toxicon X. 2026 Apr 17;30:100256. doi: 10.1016/j.toxcx.2026.100256 (PMC13138031; doi:10.1016/j.toxcx.2026.100256)
Supplement: Multimedia component 4 [file mmc4.zip › S4_phylo_TX.Rmd]

tip
----------------
          Title: "S4_phylo_for_Dataset_S2_(Literature data)"
         Author: "Keith Lyons & Kevin Healy" 
Purpose of file: "to demonstrate how the phylogeny was created"
           Date: "04-04-2026"
         Output: html_document
----------------

```{r load packages}

library(ggplot2)
library(MASS)
library(MCMCglmm)
library(lme4)
library(invgamma)
library(mulTree)
library(caper)
library(phytools)
library(picante)
library(ape)
library(castor)
library(geiger)
library(corHMM)

### Installing the mulTree package if it doesn't work ###

# install.packages("devtools")
# library(devtools)
# install_github("TGuillerme/mulTree", ref = "release")
# library(mulTree)
```


```{r functions}

### This function is required to add species to the base phylogeny ###
### The base phylogeny was obtained from a published study (see later) ###

bind.tip<-function(tree,tip.label,edge.length=NULL,where=NULL){
  if(is.null(where)) where<-length(tree$tip)+1
  tip<-list(edge=matrix(c(2,1),1,2),
            tip.label=tip.label,
            edge.length=edge.length,
            Nnode=1)
  class(tip)<-"phylo"
  obj<-bind.tree(tree,tip,where=where)
  return(obj)}


```


Before running the code below, go to Session tab above -> Set Working Directory -> Choose Directory,
                                                                                   select location of data file S2
                                                                                   
If code doesn't run despite the correct directory being set, manually copy and paste the code below into the console.                                                                                   

```{r upload data and subsetting}


S2_all_raw <- read.csv("S2_2026_all.csv",
                             sep = ",",
                             header = T)


S2_all <- S2_all_raw[,c("species",
                    "taxa",
                    "animal",
                    "species_matched",
                    "prey_species", 
                    "prey_model_mass_g",
                    "model_class",
                    "Cohort_N" , 
                    "LD50", 
                    "PD50",
                    "unit",
                    "extraction_method",
                    "injection_method")] 


S2_all$model_class <- factor(S2_all$model_class,
                                       levels = c("Insecta", "Arachnida", "Crustacea"))


```


```{r random terms}

### In order to include multiple measures of LD50 for each species in our analysis, 
### we need a random term for species (spec).
### The code for replacing genus with species (spec) ###


spec <- (gsub("_._","", S2_all$species))
S2_all <- data.frame(S2_all, spec = spec)


### In order to include multiple measures of LD50 for each family in our analysis,
### we need a random term for family (fam).
### the code for adding family (fam) as a random term ###


fam <- (gsub("_","", S2_all$taxa))
S2_all <- data.frame(S2_all, fam = fam)

```


 Backbone of phylogenetic tree is adapted from Wolff et al. 2022., 
 Stabilized morphological evolution of spiders despite mosaic changes in foraging ecology. Syst Biol.

```{r phylo}

### The phylo file from Wolff et al is included in the S4 folder
### Base phylo name = "consensus_rooted7_12dated.tre"

phylo_Wolff <- read.tree("consensus_rooted7_12dated.tre")

# To see a list of all the species in phylo_Wolff, paste the code below into the console
# phylo_Wolff$tip.label

# To check for a specific species name in phylo_WOlff
#"species_name_here" %in% phylo_Wolff$tip.label


dummy_data <- data.frame(species = unique(S2_all$animal), 
                         animal = unique(S2_all$animal))


comp_data <- comparative.data(phy = phylo_Wolff, 
                              data = dummy_data, 
                              names.col = animal, 
                              vcv=TRUE)

spider_dataset_matched <- S2_all[S2_all$animal %in% S2_all$species_matched,]

spider_phylo <- comp_data$phy

# windows(30, 30)
plot(spider_phylo,
     cex = 0.5,)
```

######################################
### Editing and adding to the tree ###
######################################

# Substitutions from Wolff et al 2022 Phylogeny for actual species in our dataset #

 As several of the species in our dataset are genus only level,
 and to simplify the tree making process,
 we used closely related species from Wolff et al 2022
 as substitutions for 20 of the species in our dataset.
 Note, closely related subs were used if they were of the same genus,
 the same family or had phylogeneic evidence of their close relationship, 
 (evidence is provided before each block of code below where relevant).
 
 1)  Aphonopela_vorhiesi (sub for Aphonopelma_chalcodes in our dataset)
 2)  Cupiennius_granadensis (sub for Cupiennius_salei in our dataset)
 3)  Cybaeodamus_ornatus (sub for Cybaeodamus_taim in our dataset)
 4)  Diguetia_canities (sub for Diguetia_albolineata in our dataset)
 5)  Filistata_insidiatrix (sub for Filistata_sp.in our dataset)
 6)  Gnaphosa_lucifuga (sub for Gnaphosa_sp. in our dataset)
 7)  Hadronyche_Sp_MY2075 (sub for Hadronyche_cerberea in our dataset)
 8)  Hogna_frondicola (sub for Hogna_carolinensis in our dataset)
 9)  Kukulcania_hibernalis (sub for Kukulkania_sp. in our dataset)
10)  Lampona_murina (sub for Lampona_sp. in our dataset)
11)  Larinioides_cornutus (sub for Larinioides_sclopetarius in our dataset)
12)  Metepeira_labyrinthea (sub for Metepeira_sp. in our dataset)
13)  Eusparassus_sp_Surkhandarya (sub for Olios_sp. in our dataset)
14)  Palpimanus_gibbulus (sub for Palpimanus_sp. in our dataset)
15)  Plexippus_paykulli (sub for Phidippus_johnsoni in our dataset)
16)  Tibellus_oblongus (sub for Philodromid_sp. in our dataset)
17)  Schizocosa_ocreata (sub for Schizocosa_mccooki in our dataset)
18)  Scytodes_thoracica (sub for Scytodes_sp. in our dataset)
19)  Steatoda_triangulosa (sub for Steatoda_grossa in our dataset)
20)  Trochosa_ruricola (sub for Trochosa_sp. in our dataset)
  


# Salticidae

Add Salticidae_Phidippus_octopunctatus, Salticidae_Phidippus_audax, and 
Salticidae_Phidippus_ardens as a sister group to Salticidae_Plexippus_paykulli (substitution for P. johnsoni from backbone phylogeny)
based on evidence from: 
 Guerrero-Fuentes, D.R., Francke-Ballvé, O.F. and Ceccarelli, F.S., 2024. Molecular phylogeny of the large-bodied dendryphantines of North America: Paraphidippus, Phidippus, Pelegrina, and their relatives (Salticidae: Dendryphantina). Insect Systematics and Diversity, 8(6), p.9.
AND
  Edwards, G.B., 2004. Revision of the jumping spiders of the genus Phidippus. Occasional Papers of the Florida State Collection of Arthropods, 11, pp.1-156.
AND
  Maddison, W.P. and Hedin, M.C., 2003. Jumping spider phylogeny (Araneae: Salticidae). Invertebrate systematics, 17(4), pp.529-549.

Also match Eutichuridae_Cheiracanthium_mildei as a basel node to Salticidae based on: 
  Azevedo, Guilherme HF, Charles E. Griswold, and Adalberto J. Santos."Systematics and evolution of ground spiders revisited (Araneae, Dionycha, Gnaphosidae)." Cladistics 34, no. 6 (2018): 579-626.    


```{r Salticidae}

Salticidae <- read.tree(text = "(((((((((Salticidae_Phidippus_ardens:35,Salticidae_Phidippus_johnsoni:35):4, Salticidae_Phidippus_audax:40):2):2, Salticidae_Phidippus_octopunctatus:45):2):2, Salticidae_Plexippus_paykulli:50):20,Philodromidae_Tibellus_oblongus:70):5):5,Eutichuridae_Cheiracanthium_mildei:80):5;")

Salticidae$root.edge <- 35

plot(Salticidae, cex = 0.5)

spider_phylo$tip.label[spider_phylo$tip.label == "Salticidae_Plexippus_paykulli"] <- "Salticidae_Plexippus_rm"
plot(spider_phylo, cex = 0.5)

spider_phylo$tip.label[spider_phylo$tip.label == "Philodromidae_Tibellus_oblongus"] <- "Philodromidae_Tibellus_oblongus_rm"
plot(spider_phylo, cex = 0.5)

spider_phylo$tip.label[spider_phylo$tip.label == "Eutichuridae_Cheiracanthium_mildei"] <- "Eutichuridae_Cheiracanthium_mildei_rm"
plot(spider_phylo, cex = 0.5)


Salti_add_tree <- bind.tree(spider_phylo, Salticidae, where = 56)

plot(Salti_add_tree, cex = 0.5)

# Plexippus_rm can now be removed
Salti_add_treeF <- drop.tip(Salti_add_tree, c("Salticidae_Plexippus_rm"))
plot(Salti_add_treeF, cex = 0.5)

# T. oblongus was added to salti tree so this tip can be removed from previous position
Salti_add_treeF1 <- drop.tip(Salti_add_treeF, c("Philodromidae_Tibellus_oblongus_rm"))
plot(Salti_add_treeF1, cex = 0.5)

# C. mildei was added to salti tree so this tip can be removed from previous position
Salti_add_treeF1 <- drop.tip(Salti_add_treeF1, c("Eutichuridae_Cheiracanthium_mildei_rm"))
# windows(30, 30)
plot(Salti_add_treeF1, cex = 0.5)


```

# Lycosidae

Add Lycosidae_Tigrosa_helluo as a sister group to Lycosidae_Schizocosa_ocreata (inference for Schizocosa_mccooki), Lycosidae_Hogna frondicola (inference for Hogna carolinensis) and Lycosidae_Trochosa_ruricola (inference for Trochosa sp.)
based on:
  Piacentini, L.N. and Ramírez, M.J., 2019. Hunting the wolf: a molecular phylogeny of the wolf spiders (Araneae, Lycosidae). Molecular Phylogenetics and Evolution, 136, pp.227-240.


```{r Lycosidae}

Lycosidae <- read.tree(text = "(((((Lycosidae_Schizocosa_ocreata:1,Lycosidae_Tigrosa_helluo:1),Lycosidae_Hogna_frondicola:1):1,Lycosidae_Trochosa_ruricola:1):1):1);")

Lycosidae <- read.tree(text = "(((((Lycosidae_Schizocosa_ocreata:1,Lycosidae_Tigrosa_helluo:1),Lycosidae_Trochosa_ruricola:1):1,Lycosidae_Hogna_frondicola:1):1):1);")


plot(Lycosidae, cex = 0.5)

Lycosidae_fix <- compute.brlen(Lycosidae)

Lycosidae_fix$edge.length <- Lycosidae_fix$edge.length*51.172660
Lycosidae_fix$root.edge <- 10

plot(Lycosidae_fix, cex = 0.5)
Lycosidae_fix$edge.length

# windows(30, 30)
plot(Salti_add_treeF1, cex = 0.5)
Salti_add_treeF1$tip.label[Salti_add_treeF1$tip.label == "Lycosidae_Hogna_frondicola"] <- "Lycosidae_Hogna_frondicola_rm"
plot(Salti_add_treeF1, cex = 0.5)

Salti_add_treeF1$tip.label[Salti_add_treeF1$tip.label == "Lycosidae_Schizocosa_ocreata"] <- "Lycosidae_Schizocosa_ocreata_rm"
plot(Salti_add_treeF1, cex = 0.5)

Salti_add_treeF1$tip.label[Salti_add_treeF1$tip.label == "Lycosidae_Trochosa_ruricola"] <- "Lycosidae_Trochosa_rm"
plot(Salti_add_treeF1, cex = 0.5)

Lyco_add_tree <- bind.tree(Salti_add_treeF1, Lycosidae_fix, where = 75)
plot(Lyco_add_tree, cex = 0.5)

Lyco_add_treeF <- drop.tip(Lyco_add_tree, c("Lycosidae_Hogna_frondicola_rm"))
Lyco_add_treeF <- drop.tip(Lyco_add_treeF, c("Lycosidae_Schizocosa_ocreata_rm"))
Lyco_add_treeF <- drop.tip(Lyco_add_treeF, c("Lycosidae_Trochosa_rm"))
plot(Lyco_add_treeF, cex = 0.5)

Lyco_add_treeF$node.label <- seq(length(Lyco_add_treeF$node.label))
plot(Lyco_add_treeF, cex = 0.5)

```
# Agelenidae

Add Agelenidae_Calilena_sp. as a sister group to Agelenidae_Hololena_curta
based on:
  Bolzern, A., Burckhardt, D. and Hänggi, A., 2013. Phylogeny and taxonomy of 
  European funnel-web spiders of the Tegenaria–Malthonica complex (Araneae: 
  Agelenidae) based upon morphological and molecular data. Zoological Journal 
  of the Linnean Society, 168(4), pp.723-848.

```{r Agelenidae}

Agelenidae_fix <- read.tree(text = "(Agelenidae_Hololena_curta:11,Agelenidae_Calilena_sp.:11):1;")
Agelenidae_fix$root.edge <- 30
plot(Agelenidae_fix, cex = 0.5)


Lyco_add_treeF$tip.label[Lyco_add_treeF$tip.label == "Agelenidae_Hololena_curta"] <- "Agelenidae_Hololena_rm"
plot(Lyco_add_treeF, cex = 0.5)

Agel_add_tree <- bind.tree(Lyco_add_treeF, Agelenidae_fix, where = 73)
plot(Agel_add_tree, cex = 0.5)

Agel_add_treeF <- drop.tip(Agel_add_tree, c("Agelenidae_Hololena_rm"))
#windows(30, 30)
plot(Agel_add_treeF, cex = 0.5)


```

# Theraphosidae

Add Tliltocatl_albopilosus, Avicularia_avicularia and Haplopus_limensis as a sister group to Theraphosidae_Aphonopelma_vorhiesi 
based on:
Ortiz, D., Francke, O.F. and Bond, J.E., 2018. 
A tangle of forms and phylogeny: extensive morphological homoplasy and molecular 
clock heterogeneity in Bonnetina and related tarantulas. Molecular Phylogenetics 
and Evolution, 127, pp.55-73.

Aphonopelma chalcodes has inference species in tree (Aphonopelma vorhiesi)

For the position of Selenotholus foelschei  we used:
Briggs, E.J., Santana, R.C., Raven, R.J. and Cook, L.G., 2023. 
Assessing the diversity of Australian tarantulas (Araneae: Theraphosidae) 
using DNA barcoding and iterative species delimitation. 
Austral Entomology, 62(4), pp.464-478.

```{r Theraphosidae_fix}

Theraphosidae_fix <- read.tree(text = "(Theraphosidae_Monocentropus_balfouri:90,(Theraphosidae_Selenotholus_foelschei:70,(((Theraphosidae_Aphonopelma_vorhiesi:10,Theraphosidae_Aphonopelma_chalcodes:10):10,Theraphosidae_Phormictopus_cancerides:10):40,(Theraphosidae_Tliltocatl_albopilosus:30,Theraphosidae_Avicularia_avicularia:30,Theraphosidae_Hapalopus_limensis:30):20):20):20):20;")

Theraphosidae_fix$root.edge <- 10
plot(Theraphosidae_fix, cex = 0.5)


Agel_add_treeF$tip.label[Agel_add_treeF$tip.label == "Theraphosidae_Aphonopelma_vorhiesi"] <- "Theraphosidae_Aphonopelma_vorhiesi_rm"
plot(Agel_add_treeF, cex = 0.5)

Theraphosidae_add_tree <- bind.tree(Agel_add_treeF, Theraphosidae_fix, where = 44)
plot(Theraphosidae_add_tree, cex = 0.5)

Theraphosidae_add_treeF <- drop.tip(Theraphosidae_add_tree, c("Theraphosidae_Aphonopelma_vorhiesi_rm"))
# windows(30, 30)
plot(Theraphosidae_add_treeF, cex = 0.5)

```

# Gnaphosidae

Add Gnaphosidae = Haplodrassus_sp., Herpyllus_propinquous and Orodrassuss_sp. as a sister group to Gnaphosidae_Gnaphosa_lucifuga
Based on:
  Azevedo, Guilherme HF, Charles E. Griswold, and Adalberto J. Santos.
"Systematics and evolution of ground spiders revisited (Araneae, Dionycha, 
Gnaphosidae)." Cladistics 34, no. 6 (2018): 579-626.            
              
    ```{r Gnaphosidae}

Gnaphosidae_fix <- read.tree(text = "(((Gnaphosidae_Gnaphosa_lucifuga:30,Gnaphosidae_Herpyllus_propinquous:30):32,Gnaphosidae_Orodrassus_sp.:40,Gnaphosidae_Haplodrassus_sp.:40):1);")

Gnaphosidae_fix$root.edge <- 10
plot(Gnaphosidae_fix, cex = 0.5)


Theraphosidae_add_treeF$tip.label[Theraphosidae_add_treeF$tip.label == "Gnaphosidae_Gnaphosa_lucifuga"] <- "Gnaphosidae_Gnaphosa_lucifuga_rm"
plot(Theraphosidae_add_treeF, cex = 0.5)

Gnaphosidae_add_tree <- bind.tree(Theraphosidae_add_treeF, Gnaphosidae_fix, where = 95)
plot(Gnaphosidae_add_tree, cex = 0.5)

Gnaphosidae_add_treeF <- drop.tip(Gnaphosidae_add_tree, c("Gnaphosidae_Gnaphosa_lucifuga_rm"))
#windows(30, 30)
plot(Gnaphosidae_add_treeF, cex = 0.5)

```


# Hadronyche

Add Hadronyche_infensa and Hadronyche_formidabilis as sister groups to Hadronyche_sp_MY2075

```{r Hadronyche}

Hadronyche <- read.tree(text = "(Atracidae_Hadronyche_sp_MY2075:20,(Atracidae_Hadronyche_infensa:10,Atracidae_Hadronyche_formidabilis:10):1);")

Hadronyche$root.edge <- 20

Gnaphosidae_add_treeF$tip.label[Gnaphosidae_add_treeF$tip.label == "Atracidae_Hadronyche_sp_MY2075"] <- "Atracidae_Hadronyche_sp_MY2075_rm"

Hadronyche_add_treeF1 <- bind.tree(Gnaphosidae_add_treeF, Hadronyche, where = 61)

Hadronyche_add_treeF <- drop.tip(Hadronyche_add_treeF1, c("Atracidae_Hadronyche_sp_MY2075_rm"))
#windows(30, 30)
plot(Hadronyche_add_treeF, cex = 0.5)

```


# Trechaleidae 

Cupiennius_coccineus added as a sister group to Cupiennius_granadensis (Cupiennius_salei sub in tree)

```{r Cupiennius }

Cupiennius <- read.tree(text = "(Trechaleidae_Cupiennius_granadensis:20,Trechaleidae_Cupiennius_coccineus:20):30;")

Cupiennius$root.edge <- 80

Hadronyche_add_treeF$tip.label[Hadronyche_add_treeF$tip.label == "Trechaleidae_Cupiennius_granadensis"] <- "Trechaleidae_Cupiennius_granadensis_rm"

Cupiennius_add_treeF1 <- bind.tree(Hadronyche_add_treeF, Cupiennius, where = 97)

Cupiennius_add_treeF <- drop.tip(Cupiennius_add_treeF1, c("Trechaleidae_Cupiennius_granadensis_rm"))
#windows(30, 30)
plot(Cupiennius_add_treeF, cex = 0.5)

```


# Theridiidae  

Steatoda nobilis added as a sister group to Steatoda triangulosa (Steatoda_grossa sub in tree)

```{r Steatoda  }

Steatoda <- read.tree(text = "(Theridiidae_Steatoda_triangulosa:20,Theridiidae_Steatoda_nobilis:20):30;")

Steatoda$root.edge <- 40

Cupiennius_add_treeF$tip.label[Cupiennius_add_treeF$tip.label == "Theridiidae_Steatoda_triangulosa"] <- "Theridiidae_Steatoda_triangulosa_rm"

Steatoda_add_treeF1 <- bind.tree(Cupiennius_add_treeF, Steatoda, where = 78)

Steatoda_add_treeF <- drop.tip(Steatoda_add_treeF1, c("Theridiidae_Steatoda_triangulosa_rm"))
#windows(30, 30)
plot(Steatoda_add_treeF, cex = 0.5)

```

# Ctenidae

Add Ctenidae_piloctenus_haematostoma as a sister group to Oxyopidae_Peucetia_viridansv
based on Garrison, N.L., Rodriguez, J., Agnarsson, I., Coddington, J.A., 
Griswold, C.E., Hamilton, C.A., Hedin, M., Kocot, K.M., Ledford, J.M. and Bond, 
J.E., 2016. Spider phylogenomics: untangling the Spider Tree of Life. PeerJ, 
4, p.e1719.

```{r Ctenidae}

Ctenidae <- read.tree(text = "(Ctenidae_Piloctenus_haematostoma:50,Oxyopidae_Peucetia_viridans:50):5;")

Ctenidae$root.edge <- 40

Steatoda_add_treeF$tip.label[Steatoda_add_treeF$tip.label == "Oxyopidae_Peucetia_viridans"] <- "Oxyopidae_Peucetia_viridans_rm"

Ctenidae_add_treeF1 <- bind.tree(Steatoda_add_treeF, Ctenidae, where = 100)

Ctenidae_add_treeF <- drop.tip(Ctenidae_add_treeF1, c("Oxyopidae_Peucetia_viridans_rm"))
#windows(30, 30)
plot(Ctenidae_add_treeF, cex = 0.5)

```


# Make ultranmetric

```{r ultrametric}

final_tree <- force.ultrametric(Ctenidae_add_treeF)
final_tree$node.label <- c()
# windows(30, 30)
plot(final_tree, cex = 0.5)

dummy_data <- data.frame(species = unique(S2_all$animal), 
                         animal = unique(S2_all$animal))


comp_data_fin <- comparative.data(phy = final_tree, 
                                  data = dummy_data, 
                                  names.col = animal, 
                                  vcv=TRUE)


write.tree(file = "Lyons_et_al_TX_phylo.tre", comp_data_fin$phy)

lit_data_phylo <- read.tree("Lyons_et_al_TX_phylo.tre")
# windows(30, 30)
plot(lit_data_phylo, cex = 0.5)


# To fix two particular edge lengths

lit_data_phylo$edge.length <- lit_data_phylo$edge.length + 1

lit_data_phylo <- force.ultrametric(lit_data_phylo)

# Final .tre file 

write.tree(file = "Lyons_et_al_TX_phylo.tre", lit_data_phylo)

lit_data_phylo <- read.tree("Lyons_et_al_TX_phylo.tre")

# To check the final tree and edge lengths

# windows(30, 30)
plot(lit_data_phylo, cex = 0.5)

lit_data_phylo$edge.length

```
